# Supplementary material for: Changes in Vitellogenin (Vg) and Stress Protein (HSP 70) in Honey Bee (Apis mellifera anatoliaca) Groups under Different Diets Linked with Physico-Chemical, Antioxidant and Fatty and Amino Acid Profiles
Source: Insects. 2022 Oct 26;13(11):985. doi: 10.3390/insects13110985 (PMC9698881; doi:10.3390/insects13110985)
Supplement: Supplementary file 1 [file insects-13-00985-s001.zip]

Archive with 1 entries (1 files):
- insects-1870542-Supplementary files.pdf
